# Supplementary material for: Polydatin-Induced Shift of Redox Balance and Its Anti-Cancer Impact on Human Osteosarcoma Cells
Source: Curr Issues Mol Biol. 2024 Dec 31;47(1):21. doi: 10.3390/cimb47010021 (PMC11764470; doi:10.3390/cimb47010021)
Supplement: Supplementary file 1 [file cimb-47-00021-s001.zip]

Archive with 1 entries (1 files):
- cimb-3399614-supplementary.pdf
